# Supplementary material for: G-Quadruplexes Formation at the Upstream Region of Replication Origin (OriL) of the Pseudorabies Virus: Implications for Antiviral Targets
Source: Viruses. 2021 Nov 4;13(11):2219. doi: 10.3390/v13112219 (PMC8623188; doi:10.3390/v13112219)
Supplement: Supplementary file 1 [file viruses-13-02219-s001.zip]

Archive with 1 entries (1 files):
- viruses-1369848-si.pdf
